# Supplementary material for: New 1,2,3-Triazole and Dipyridothiazine Hybrids—Synthesis, Analysis, Cytotoxicity and Molecular Docking
Source: Biomolecules. 2026 Feb 26;16(3):349. doi: 10.3390/biom16030349 (PMC13023989; doi:10.3390/biom16030349)
Supplement: Supplementary file 1 [file biomolecules-16-00349-s001.zip]

Archive with 1 entries (1 files):
- biomolecules-4146037-supplementary.pdf
